# Supplementary material for: Clinical Implication of Sequential Circulating Tumor DNA Assessments for the Treatment of Diffuse Large B-Cell Lymphoma
Source: Cancers (Basel). 2025 May 22;17(11):1734. doi: 10.3390/cancers17111734 (PMC12153856; doi:10.3390/cancers17111734)
Supplement: Supplementary file 1 [file cancers-17-01734-s001.zip]

Archive with 1 entries (1 files):
- cancers-3626921-supplementary.pdf
